# Supplementary material for: Interfacial Interaction in NiFe LDH/NiS2/VS2 for Enhanced Electrocatalytic Water Splitting
Source: Molecules. 2024 Feb 21;29(5):951. doi: 10.3390/molecules29050951 (PMC10934830; doi:10.3390/molecules29050951)
Supplement: Supplementary file 1 [file molecules-29-00951-s001.zip]

Archive with 2 entries (2 files):
- molecules-2865315-supplementary.pdf
- video S1.mp4
